# Supplementary material for: Whole-Transcriptome Analysis Highlights Adenylyl Cyclase Toxins-Derived Modulation of NF-κB and ERK1/2 Pathways in Macrophages
Source: Toxins (Basel). 2023 Feb 9;15(2):139. doi: 10.3390/toxins15020139 (PMC9967024; doi:10.3390/toxins15020139)
Supplement: Supplementary file 1 [file toxins-15-00139-s001.zip]

Archive with 3 entries (3 files):
- Supplemental Table 1.csv
- Supplemental Table 2.csv
- toxins-2155727 SP ms.pdf
